# Supplementary material for: Response of distribution patterns of two closely related species in Taxus genus to climate change since last inter‐glacial
Source: Ecol Evol. 2022 Sep 14;12(9):e9302. doi: 10.1002/ece3.9302 (PMC9475124; doi:10.1002/ece3.9302)
Supplement: Supplementary file 2 — Table S1 Supporting Information [file ECE3-12-e9302-s001.xlsx]

## Sheet: Sites of Taxus chinensis
Species	Longitude	Latitude	Location	Source
Taxus chinensis	109.18	25.43	Liuzhou, Guangxi	field work
Taxus chinensis	108.23	26.38	Rongjiang, Guizhou	field work
Taxus chinensis	107.8	33.89	Taibai, Shaanxi	field work
Taxus chinensis	110.09	29.79	Sangzhi, Hunan	field work
Taxus chinensis	106.66	33.63	Liuba, Shaanxi	Song et al., 2009
Taxus chinensis	105.7	33.13	Lueyang, Shaanxi	Tian et al., 2014
Taxus chinensis	107.311	29.076	Nanchuan, Chongqing	Cheng et al., 2016
Taxus chinensis	109.381	30.59	Fengjie, Chongqing	Cheng et al., 2016
Taxus chinensis	107.388	27.581	Daozhen, Guizhou	Cheng et al., 2016
Taxus chinensis	107.902	25.267	Libo, Guizhou	Cheng et al., 2016
Taxus chinensis	106.801	26.259	Panxian, Guizhou	Cheng et al., 2016
Taxus chinensis	110.128	31.456	Shennongjia, Hubei	Cheng et al., 2016
Taxus chinensis	110.122	30.013	Hefeng, Hubei	Cheng et al., 2016
Taxus chinensis	108.886	30.012	Lichuan, Hubei	Cheng et al., 2016
Taxus chinensis	104.176	33.082	Jiuzhaigou, Sichuan	Cheng et al., 2016
Taxus chinensis	102.061	29.793	Luding, Sichuan	Cheng et al., 2016
Taxus chinensis	105.676	28.013	Gulin, Sichuan	Cheng et al., 2016
Taxus chinensis	103.393	31.209	Wenchuan, Sichuan	Cheng et al., 2016
Taxus chinensis	107.272	32.8008	Hongmiao, Chengu, Shaanxi	Liu et al., 2018
Taxus chinensis	105.225	32.693	Bikou, Wenxian, Gansu	Liu et al., 2018
Taxus chinensis	108.804	32.134	Hengxi, Langao, Shaanxi	Liu et al., 2018
Taxus chinensis	103.9	33.217	Wolonghai, Jiuzhaigou, Sichuan	Liu et al., 2018
Taxus chinensis	102.346	30.316	Sanhe, Kandin, Sichuan	Liu et al., 2018
Taxus chinensis	102.923	28.335	Hougumo, Meigu, Sichuan	Liu et al., 2018
Taxus chinensis	103.898	31.737	Baodiangou, Maoxian, Sichuan	Liu et al., 2018
Taxus chinensis	106.897	32.66	Taoyuan, Nanjiang, Sichuan	Liu et al., 2018
Taxus chinensis	103.483	30.917	Qingchengshan, Dujiangyan, Sichuan	Liu et al., 2018
Taxus chinensis	110.35	31.45	Shennongjia, Hubei	Liu et al., 2018
Taxus chinensis	104.217	32.633	Huangyangguan, Pingwu, Sichuan	Liu et al., 2018
Taxus chinensis	106.183	32.75	Hongshiliang, Ningqiang, Shaanxi	Liu et al., 2018
Taxus chinensis	106.767	32.617	Nanjiang, Sichuan	Liu et al., 2018
Taxus chinensis	102.221	28.913	Yele, Mianing, Sichuan	Liu et al., 2018
Taxus chinensis	103.25	27.217	Qiaojia, Yunnan	Liu et al., 2018
Taxus chinensis	103.124	27.201	Yaoshan, Qiaojia, Yunnan	Liu et al., 2018
Taxus chinensis	102.45	28.75	Yuexi, Sichuan	Liu et al., 2018
Taxus chinensis	103.9	28.233	Daguan, Yunnan	Liu et al., 2018
Taxus chinensis	103.1	28.668	Yiguojue, Meigu, Sichuan	Liu et al., 2018
Taxus chinensis	103.345	29.551	Emeishan, Emei, Sichuan	Liu et al., 2018
Taxus chinensis	102.482	29.031	Huilong, Shimian, Sichuan	Liu et al., 2018
Taxus chinensis	102.625	29.659	Siping, Yingjing, Sichuan	Liu et al., 2018
Taxus chinensis	102.074	30.992	Aba, Sichuan	CVH
Taxus chinensis	103.709	31.263	Dujiangyan, Sichuan	CVH
Taxus chinensis	101.243	27.138	Yanbian, Sichuan	CVH
Taxus chinensis	102.044	29.586	Luding, Sichuan	CVH
Taxus chinensis	109.412	30.699	Fengjie, Chongqing	CVH
Taxus chinensis	106.472	28.539	Jiangjin, Chongqing	CVH
Taxus chinensis	110.546	26.28	Guilin, Guangxi	CVH
Taxus chinensis	107.159	29.024	Nanchuan, Sichuan	CVH
Taxus chinensis	104.824	23.413	Xichou, Yunnan	CVH
Taxus chinensis	108.639	27.781	Dewang, Jiangkou, Guizhou	CVH
Taxus chinensis	108.796	27.924	Taiping, Jiangkou, Guizhou	CVH
Taxus chinensis	107.234	28.459	Banzhu, Zhengan, Guizhou	CVH
Taxus chinensis	108.816	32.027	Beiping, Chengkou, Chongqing	CVH
Taxus chinensis	114.096	31.743	Dawu, Hubei	CVH
Taxus chinensis	110.494	32.582	Zhushan, Hubei	CVH
Taxus chinensis	114.968	31.334	Macheng, Hubei	CVH
Taxus chinensis	109.024	33.806	Zhuishui, Shaanxi	CVH
Taxus chinensis	109.933	33.606	Getiaoping, Shanyang, Shaanxi	CVH
Taxus chinensis	110.119	33.626	Shanyang, Shangluo, Shaanxi	CVH
Taxus chinensis	106.142	28.357	Xishui, Guizhou	PPBC
Taxus chinensis	113.931	31.858	Guangshui, Hubei	PPBC
Taxus chinensis	107.217	29.333	Jinfoshan, nanchuan, Chongqing	PPBC
Taxus chinensis	110.925	31.462	Yichang, Hubei	PPBC

## Sheet: Sites of Taxus mairei
Species	Longitude	Latitude	Location	Source
Taxus mairei	110.18	29.66	Sangzhi, Hunan	field work
Taxus mairei	109.88	29.63	Sangzhi, Hunan	field work
Taxus mairei	110.09	29.79	Sangzhi, Hunan	field work
Taxus mairei	108.29	26.32	Rongjiang, Guizhou	field work
Taxus mairei	110.11	25.75	Longsheng, Guangxi	field work
Taxus mairei	110.022	31.566	Shiyan, Hubei	Cheng et al., 2016
Taxus mairei	109.278	30.137	Enshi, Hubei	Cheng et al., 2016
Taxus mairei	109.244	28.652	Baojing, Hubei	Cheng et al., 2016
Taxus mairei	110.552	26.473	Xinning, Hunan	Cheng et al., 2016
Taxus mairei	113.667	27.32	Youxian, Hunan	Cheng et al., 2016
Taxus mairei	113.393	26.023	Zixing, Hunan	Cheng et al., 2016
Taxus mairei	114.741	28.93	Xiushui, Hunan	Cheng et al., 2016
Taxus mairei	114.942	28.63	Yifeng, Hunan	Cheng et al., 2016
Taxus mairei	112.273	24.728	Qingyuan, Guangdong	Cheng et al., 2016
Taxus mairei	118.474	27.236	Jianou, Fujian	Cheng et al., 2016
Taxus mairei	117.484	26.841	Jiangle, Fujian	Cheng et al., 2016
Taxus mairei	118.328	26.084	Youxi, Fujian	Cheng et al., 2016
Taxus mairei	117.254	25.556	Zhangping, Fujian	Cheng et al., 2016
Taxus mairei	120.069	27.128	Fuding, Fujian	Cheng et al., 2016
Taxus mairei	120.356	28.062	Qingtian, Zhejiang	Cheng et al., 2016
Taxus mairei	104.922	26.043	Huaxi, Guizhou	Cheng et al., 2016
Taxus mairei	108.685	27.908	Fanjingshan, Guizhou	Cheng et al., 2016
Taxus mairei	108.321	26.584	Taijiang, Guizhou	Cheng et al., 2016
Taxus mairei	118.733	30.391	Xuancheng, Anhui	Cheng et al., 2016
Taxus mairei	117.313	30.009	Chizhou, Anhui	Cheng et al., 2016
Taxus mairei	117.843	30.001	Qianxian, Anhui	Cheng et al., 2016
Taxus mairei	107.888	30.262	Zhongxian, Yunnan	Cheng et al., 2016
Taxus mairei	103.847	28.224	Yongshan, Yunnan	Cheng et al., 2016
Taxus mairei	104.925	27.398	Zhenxiong, Yunnan	Cheng et al., 2016
Taxus mairei	103.709	27.308	Zhaotong, Yunnan	Cheng et al., 2016
Taxus mairei	111.88	26.08	Shuangpai, Hunan	Wen et al., 2018
Taxus mairei	111.01	26.39	Xinning, Hunan	Wen et al., 2018
Taxus mairei	110.13	26.49	Suining, Hunan	Wen et al., 2018
Taxus mairei	110.34	26.94	Suining, Hunan	Wen et al., 2018
Taxus mairei	110.83	26.43	Xinning, Hunan	Wen et al., 2018
Taxus mairei	109.78	29.59	Sangzhi, Hunan	Wen et al., 2018
Taxus mairei	113.78	27.31	Yongxing, Hunan	Wen et al., 2018
Taxus mairei	114.06	25.26	Nanxiong, Guangdong	Wen et al., 2018
Taxus mairei	113.63	25.21	Renhua, Guangdong	Wen et al., 2018
Taxus mairei	113.49	25.37	Lechang, Guangdong	Wen et al., 2018
Taxus mairei	113.24	24.98	Ruyuan, Guangdong	Wen et al., 2018
Taxus mairei	117.27	26.52	Jiangle, Fujian	Wen et al., 2018
Taxus mairei	116.18	25.19	Wuping, Fujiang	Wen et al., 2018
Taxus mairei	110.38	25.89	Ziyuan, Guangxi	Wen et al., 2018
Taxus mairei	109.91	25.63	Longsheng, Guangxi	Wen et al., 2018
Taxus mairei	102.733	25.133	Kunming, Yunnan	Liu et al., 2018
Taxus mairei	100.783	22.017	Xishuanbanna, Yunnan	Liu et al., 2018
Taxus mairei	96.95	28.55	Chayu, Xizang	Liu et al., 2018
Taxus mairei	103.767	25.55	Qujing, Yunnan	Liu et al., 2018
Taxus mairei	100.117	25.55	Dali, Yunan	Liu et al., 2018
Taxus mairei	98.483	25.55	Tengchong, Yunnan	Liu et al., 2018
Taxus mairei	102.715	30.135	Tianquan, Sichuan	Liu et al., 2018
Taxus mairei	119.683	27.517	Taishun, Zhejiang	Liu et al., 2018
Taxus mairei	98.483	25.15	Tengchong, Yunnan	Liu et al., 2018
Taxus mairei	116.167	27.25	Lingui, Guangxi	Liu et al., 2018
Taxus mairei	110	25.55	Weixin, Sichuan	Liu et al., 2018
Taxus mairei	105	27.817	Wuping, Fujian	Liu et al., 2018
Taxus mairei	106.027	28.755	Fubao, Hejiang, Sichuan	Liu et al., 2018
Taxus mairei	103.936	28.067	Gandi, Daguan, Yunnan	Liu et al., 2018
Taxus mairei	109.517	29.95	Zhushan, Xuanen, Hubei	Liu et al., 2018
Taxus mairei	108.783	27.75	Pinggui, Jiangkou, Guizhou	Liu et al., 2018
Taxus mairei	119.133	25.767	Fuqing, Fujian	Liu et al., 2018
Taxus mairei	108.683	28	Furongba, Yinjiang, Guizhou	Liu et al., 2018
Taxus mairei	110.2	24.233	Liuduan, Jinxiu, Guangxi	Liu et al., 2018
Taxus mairei	110.95	25.417	Xishan, Guanyang, Guangxi	Liu et al., 2018
Taxus mairei	118.167	30.117	Huangshan, Anhui	Liu et al., 2018
Taxus mairei	114.167	26.567	Jinggangshan, Jiangxi	Liu et al., 2018
Taxus mairei	114.633	24.833	Jiulianshan, Longnan, Jiangxi	Liu et al., 2018
Taxus mairei	117.65	27.417	Jianyang, Fujian	Liu et al., 2018
Taxus mairei	119.5	30.317	Linan, Zhejiang	Liu et al., 2018
Taxus mairei	109.083	30.017	Xingyunshan, Lichuan, Hubei	Liu et al., 2018
Taxus mairei	108.217	26.233	Taojiang, Leishan, Guizhou	Liu et al., 2018
Taxus mairei	112.383	25.133	Lianzhou, Guangdong	Liu et al., 2018
Taxus mairei	105.433	26.767	Wangjiazai, Nayong, Guizhou	Liu et al., 2018
Taxus mairei	103.567	30.85	Daguan, Dujiangyan, Sichuan	Liu et al., 2018
Taxus mairei	111.45	31.667	Longping, Baokang, Hubei	Liu et al., 2018
Taxus mairei	101.733	30.774	Donggu, Danba, Sichuan	Liu et al., 2018
Taxus mairei	107.97	33.68	Dapingyu, Foping, Shaanxi	Liu et al., 2018
Taxus mairei	99.006	27.632	Kangpu, Weixi, Yunnan	Liu et al., 2018
Taxus mairei	106.833	33.683	Taimiaozi, Liuba, Shaanxi	Liu et al., 2018
Taxus mairei	99.417	26.419	Jinding, Lanping, Yunnan	Liu et al., 2018
Taxus mairei	102.03	31.89	Baiwan , Maerkang, Sichuan	Liu et al., 2018
Taxus mairei	107.083	33.85	Heping, Taibai, Shaanxi	Liu et al., 2018
Taxus mairei	108.167	33.983	Qinling, Shaanxi	Liu et al., 2018
Taxus mairei	99.367	26.783	Hexi, Lanping, Yunnan	Liu et al., 2018
Taxus mairei	119.042	30.015	Linan, Zhejiang	Liu et al., 2018
Taxus mairei	119.928	28.52	Lishui, Zhejiang	Liu et al., 2018
Taxus mairei	118.555	28.296	Jiangshan, Zhejiang	Liu et al., 2018
Taxus mairei	118.797	28.01	Longquan, Zhejiang	Liu et al., 2018
Taxus mairei	116.869	26.491	Mingxi, Fujian	Luo et al., 2022
Taxus mairei	118.067	26.692	Nanping, Fujian	Luo et al., 2022
Taxus mairei	119.112	25.973	Fuzhou, Fujian	Luo et al., 2022
Taxus mairei	113.218	25.1092	Lechang, Guangdong	Luo et al., 2022
Taxus mairei	112.719	24.93	Lianzhou, Guangdong	Luo et al., 2022
Taxus mairei	112.663	25.553	Guiyang, Hunan	Luo et al., 2022
Taxus mairei	109.095	27.286	Xinhuang, Hunan	Luo et al., 2022
Taxus mairei	109.801	29.733	Sangzhi, Hunan	Luo et al., 2022
Taxus mairei	117.61	29.396	Wuyuan, Jiangxi	Luo et al., 2022
Taxus mairei	114.145	28.68	Tonggu, Jiangxi	Luo et al., 2022
Taxus mairei	114.928	25.402	Xinfeng, Jiangxi	Luo et al., 2022
Taxus mairei	114.544	27.6214	Fenyi, Jiangxi	Luo et al., 2022
Taxus mairei	114.169	28.366	Liuyang, Hunan	Luo et al., 2022
Taxus mairei	101.314	25.356	Hechi, Guangxi	CVH
Taxus mairei	111.285	25.506	Guilin, Guangxi	CVH
Taxus mairei	107.945	25.929	Sandu, Guizhou	CVH
Taxus mairei	109.304	26.629	Jinping, Guizhou	CVH
Taxus mairei	108.045	27.356	Fodingshan, Guizhou	CVH
Taxus mairei	108.203	27.053	Shibing, Guizhou	CVH
Taxus mairei	108.2	25.833	Rongjiang, Guizhou	CVH
Taxus mairei	114.568	29.367	Xianning, Hubei	CVH
Taxus mairei	116.483	24.693	Miezhou, Guangdong	CVH
Taxus mairei	115.924	23.528	Jieyang, Guangdong	CVH
Taxus mairei	116.655	23.956	Chaozhou, Guangdong	CVH
Taxus mairei	118.858	29.974	Huangshan,Anhui	CVH
Taxus mairei	118.451	29.573	Huangshan,Anhui	CVH
Taxus mairei	117.8	29.613	Xiuning, Anhui	CVH
Taxus mairei	118.756	30.665	Xuancheng, Anhui	CVH
Taxus mairei	114.341	27.457	Anfu, Jiangxi	CVH
Taxus mairei	114.301	27.561	Anfu, Jiangxi	CVH
Taxus mairei	115.188	25.252	Ganzhou, Jiangxi	CVH
Taxus mairei	114.054	25.918	Ganzhou, Jiangxi	CVH
Taxus mairei	117.5	29.5	Shanrao, Jiangxi	CVH
Taxus mairei	104.483	32.012	Mianyang, Sichuan	CVH
Taxus mairei	101.952	30.084	Danba, Sichuan	CVH
Taxus mairei	103.039	29.651	Anfu, Jiangxi	CVH
Taxus mairei	104.534	28.687	Yibin, Sichuan	CVH
Taxus mairei	104.181	31.467	Deyang, Sichuan	CVH
Taxus mairei	103.144	30.286	Qionglai, Sichuan	CVH
Taxus mairei	110.304	29.904	Hefeng, Hubei	CVH
Taxus mairei	109.855	31.587	Zhuxi, Hubei	CVH
Taxus mairei	109.934	28.874	Yongshun, Hunan	CVH
Taxus mairei	113.871	27.426	Chaling, Hunan	CVH
Taxus mairei	108.684	30.435	Lichuan, Hubei	CVH
Taxus mairei	110.993	24.687	Guilin, Guangxi	CVH
Taxus mairei	104.02	22.686	Hekou, Yunan	CVH
Taxus mairei	105.592	28.301	Xushui, Sichuan	CVH
Taxus mairei	103.212	30.46	Qionglai, Sichuan	CVH
Taxus mairei	107	29.1	Nanchuan, Sichuan	CVH
Taxus mairei	110.839	25.304	guanyang, Guangxi	CVH
Taxus mairei	108.562	25.072	Huanjiang, Guangxi	CVH
